# Supplementary material for: Global LiDAR land elevation data reveal greatest sea-level rise vulnerability in the tropics
Source: Nat Commun. 2021 Jun 29;12:3592. doi: 10.1038/s41467-021-23810-9 (PMC8242013; doi:10.1038/s41467-021-23810-9)
Supplement: Supplementary file 3 — Dataset 1 [file 41467_2021_23810_MOESM3_ESM.xlsx]

## Sheet: Notes
Coastal lowland area and population below 2 and 0 m above mean sea level (+MSL), with confidence levels at 68% and 95%. Areas calculated from different Global Digital Elevation Models (SRTM9013, MERIT14, CoastalDEM15 and TanDEM-X38)
compared to GLL_DTM_v18 at 0.05-degree resolution, for countries ranked by land area greater than 12,000 km2 below 2 m +MSL.
For consistency, numbers are calculated within the SRTM coverage extent, between 60N and 56S. Population data from ref18.
The data are summarized in Figure 2

## Sheet: Area
	Area below 2 m +MSL [103 km2]																	Area below 0 m +MSL [103 km2]
DTM / GDEM	GLL_DTM_v1 (RMSE = 0.50 m)			SRTM90 (RMSE = 2.43 m)			MERIT (RMSE = 1.74 m)			CoastalDEM (RMSE = 1.44 m)			TanDEM-X (RMSE = 1.39 m)				DTM / GDEM	GLL_DTM_v1 (RMSE = 0.50 m)			SRTM90 (RMSE = 2.43 m)			MERIT (RMSE = 1.74 m)			CoastalDEM (RMSE = 1.44 m)			TanDEM-X (RMSE = 1.39 m)
Method	deterministic	modified deterministic 68% conf.	modified deterministic 95% conf.	deterministic	modified deterministic 68% conf.	modified deterministic 95% conf.	deterministic	modified deterministic 68% conf.	modified deterministic 95% conf.	deterministic	modified deterministic 68% conf.	modified deterministic 95% conf.	deterministic	modified deterministic 68% conf.	modified deterministic 95% conf.		Method	deterministic	modified deterministic 68% conf.	modified deterministic 95% conf.	deterministic	modified deterministic 68% conf.	modified deterministic 95% conf.	deterministic	modified deterministic 68% conf.	modified deterministic 95% conf.	deterministic	modified deterministic 68% conf.	modified deterministic 95% conf.	deterministic	modified deterministic 68% conf.	modified deterministic 95% conf.
Indonesia	118.2	82-147	49-171	8.1	1-47	0-98	55.8	4-144	1-221	83.3	20-134	4-171	28.2	9-64	5-104		Indonesia	11.9	5-25	2-47	0.9	0-13	0-47	2.7	1-43	0-125	8.5	1-55	1-115	7	4-16	3-45
United States	74.1	65-85	55-96	24.5	4-52	1-88	41.7	8-85	1-123	61.8	30-100	2-133	58.1	38-83	7-108		United States	13.9	4-39	3-54	6.2	2-26	1-56	6.5	1-34	1-77	15.1	2-49	1-84	22.1	5-49	3-71
Brazil	79.3	53-100	28-118	5.9	1-40	0-69	16.7	5-78	1-129	46.6	11-78	0-101	21.7	5-51	2-73		Brazil	4.3	2-12	1-26	1	0-12	0-46	4.9	0-13	0-64	3.6	0-32	0-66	3.1	2-11	1-40
Vietnam	52.6	47-56	33-58	42.5	2-54	0-60	26.5	2-55	0-61	56.7	46-62	15-65	41.5	11-55	2-62		Vietnam	6.2	3-16	1-32	10.3	0-43	0-54	0.9	0-22	0-51	35.2	0-53	0-60	4.4	1-26	0-51
Russian Federation	2.6	2-4	1-5	6.8	1-13	0-19	4.7	1-11	0-17	11.3	5-16	1-21	11.7	5-18	2-23		Russian Federation	0.4	0-1	0-1	2.3	0-7	0-15	0.7	0-4	0-9	4.2	1-9	1-15	3.2	1-9	1-15
China	43	25-64	14-81	43.1	12-104	0-145	18.7	6-67	0-117	69.1	24-123	6-154	32.2	6-80	1-119		China	2.7	1-6	0-13	13.6	1-55	0-109	5	0-16	0-56	16.8	3-46	0-103	2.8	1-17	1-57
Mexico	39.5	34-45	26-50	19.3	4-39	0-61	23.8	2-49	0-66	46.4	23-65	2-80	29.1	9-45	1-57		Mexico	3.9	1-15	0-25	5.1	1-21	0-44	1.9	0-18	0-45	12.4	1-38	0-58	2.6	1-21	1-37
India	38.6	25-47	15-55	14.7	1-52	0-73	16	3-44	0-67	47.5	19-69	2-84	28.4	7-54	2-71		India	3.8	2-7	1-14	1.5	0-25	0-52	2.1	0-12	0-40	11.6	0-35	0-61	3.4	2-16	1-44
Venezuela	30.3	22-36	12-39	2.8	0-11	0-22	3.6	1-25	0-36	18.8	6-26	0-31	6.1	1-14	0-20		Venezuela	1.7	0-4	0-11	0.7	0-3	0-16	0.6	0-2	0-23	2.1	0-14	0-24	0.4	0-3	0-11
Australia	30	21-39	12-48	8	2-35	0-61	18	4-52	2-83	35.5	12-61	2-80	32.6	11-54	5-74		Australia	3.6	3-6	2-11	2.2	0-13	0-36	3.6	2-15	0-46	6.2	1-25	0-51	6.2	4-22	2-43
Myanmar	22.8	13-31	7-37	5.3	1-26	0-39	8.3	2-29	0-41	14.1	8-27	4-39	18.1	4-34	2-43		Myanmar	3.6	3-4	3-7	2	0-7	0-26	1.8	0-6	0-26	6.1	1-11	0-20	2.8	1-9	0-28
Nigeria	22.7	21-24	19-25	0.2	0-2	0-9	13.1	2-18	0-23	0.8	0-4	0-8	1.7	0-6	0-11		Nigeria	1.5	1-13	0-19	0	0-0	0-4	0.9	0-12	0-17	0	0-0	0-2	0.1	0-1	0-4
Bangladesh	22	15-26	7-29	1.3	0-14	0-33	9.3	2-24	0-38	13.9	3-39	0-51	12.2	2-22	0-36		Bangladesh	0.4	0-2	0-6	0.2	0-3	0-14	1.1	0-8	0-22	1.2	0-9	0-29	0.2	0-6	0-17
Thailand	20.1	16-24	10-27	4.3	0-17	0-25	6.7	0-23	0-30	17.5	5-28	0-32	8.9	1-21	0-26		Thailand	1.2	0-4	0-10	0.1	0-4	0-17	0.4	0-4	0-21	3.3	0-11	0-25	0.3	0-4	0-17
Canada	1.8	1-2	1-3	1.9	0-7	0-12	5.6	1-12	0-18	11	4-17	1-22	10.5	5-15	2-19		Canada	0.2	0-1	0-1	0.2	0-2	0-7	0.2	0-5	0-11	2.7	0-8	0-15	3.1	1-9	1-13
Denmark + Greenland	2.3	2-3	1-3	2.2	0-4	0-6	2	1-4	0-5	3.9	2-6	0-7	2.7	1-4	0-5		Denmark + Greenland	0.4	0-1	0-1	1.1	0-2	0-4	0.6	0-2	0-4	1.6	0-3	0-5	0.5	0-2	0-3
Netherlands	17	17-18	15-18	17.7	13-20	4-21	16.1	9-19	3-20	17.5	16-20	12-21	15.9	13-17	7-19		Netherlands	10.9	8-13	6-15	15.2	4-18	1-20	7.4	3-16	1-18	15.6	7-17	4-19	10	4-15	2-17
Malaysia	16.9	12-22	8-27	0.1	0-3	0-7	10.4	1-25	0-37	10.8	4-19	0-26	1.5	0-4	0-8		Malaysia	2.9	1-5	0-8	0	0-1	0-3	0.5	0-9	0-23	1.5	0-8	0-16	0.2	0-0	0-2
Papua New Guinea	13.2	9-17	6-20	0.2	0-1	0-4	6.4	0-18	0-31	3.6	1-9	0-16	1.5	1-3	1-5		Papua New Guinea	1.4	1-3	0-6	0.1	0-0	0-1	0.2	0-5	0-16	0.5	0-2	0-7	0.9	1-1	1-2
Suriname	12.2	9-15	6-17	1.3	0-3	0-6	3.6	0-10	0-15	5.4	2-9	0-10	2	0-4	0-5		Suriname	0.4	0-3	0-6	0.1	0-1	0-5	0	0-2	0-9	0.4	0-4	0-8	0	0-1	0-3
Tropics	649	478-784	307-891	127	18-400	1-672	270	34-729	4-1066	482	179-759	33-956	291	82-525	30-725		Tropics	61	26-156	14-293	33	2-159	0-427	25	3-208	0-650	98	4-355	1-653	46	22-176	12-422
[% GLL_DTM]	―	―	―	20	―	―	42	―	―	74	―	―	45	―	―		[% GLL_DTM]	―	―	―	54	―	―	41	―	―	160	―	―	75	―	―
Tropical America	210	156-253	98-286	28	4-105	0-184	70	9-220	1-318	145	47-220	2-272	73	21-135	6-186		Tropical America	16	5-48	2-93	6	1-37	0-123	7	1-50	0-194	19	1-108	0-192	10	5-46	3-108
[% GLL_DTM]	―	―	―	13	―	―	33	―	―	69	―	―	35	―	―		[% GLL_DTM]	―	―	―	39	―	―	47	―	―	117	―	―	62	―	―
Tropical Africa	97	76-113	59-124	15	4-48	1-92	43	8-91	1-132	47	15-79	1-109	47	18-82	8-114		Tropical Africa	10	6-34	4-57	6	1-18	0-57	6	1-34	0-83	7	0-34	0-65	11	6-31	3-66
[% GLL_DTM]	―	―	―	15	―	―	45	―	―	48	―	―	48	―	―		[% GLL_DTM]	―	―	―	61	―	―	57	―	―	75	―	―	113	―	―
Tropical Asia	321	232-388	145-445	80	9-221	1-351	145	15-377	2-550	266	109-415	29-515	149	39-271	14-372		Tropical Asia	35	16-72	8-137	20	1-95	0-221	11	1-114	0-337	68	3-196	1-359	22	10-86	5-218
[% GLL_DTM]	―	―	―	25	―	―	45	―	―	83	―	―	47	―	―		[% GLL_DTM]	―	―	―	59	―	―	31	―	―	197	―	―	64	―	―
Tropical Oceania	22	14-29	6-37	4	0-26	0-45	12	2-40	0-66	25	8-45	1-60	22	5-37	2-53		Tropical Oceania	0	0-2	0-6	0	0-9	0-26	1	0-10	0-35	3	0-17	0-37	2	1-14	1-30
[% GLL_DTM]	―	―	―	20	―	―	56	―	―	117	―	―	100	―	―		[% GLL_DTM]	―	―	―	87	―	―	288	―	―	638	―	―	492	―	―
Temperate & boreal	285	222-348	166-403	190	55-404	14-600	179	53-392	12-585	359	178-559	40-714	300	144-463	46-609		Temperate & boreal	55	28-108	19-161	68	15-229	3-434	42	9-152	2-352	115	27-280	13-479	88	34-229	20-386
[% GLL_DTM]	―	―	―	67	―	―	63	―	―	126	―	―	106	―	―		[% GLL_DTM]	―	―	―	123	―	―	77	―	―	210	―	―	161	―	―
World	934	700-1132	474-1294	317	73-804	15-1272	449	86-1122	16-1651	842	357-1319	73-1671	591	226-988	77-1334		World	116	54-264	33-454	101	17-388	4-861	68	12-360	3-1001	213	31-635	14-1132	134	56-405	32-808
World [% GLL_DTM]	―	―	―	34	―	―	48	―	―	90	―	―	63	―	―		World [% GLL_DTM]	―	―	―	87	―	―	58	―	―	184	―	―	116	―	―

## Sheet: Population
	Population below 2 m +MSL [million]																	Population below 0 m +MSL [million]
DTM / GDEM	GLL_DTM_v1 (RMSE = 0.50 m)			SRTM90 (RMSE = 2.43 m)			MERIT (RMSE = 1.74 m)			CoastalDEM (RMSE = 1.44 m)			TanDEM-X (RMSE = 1.39 m)				DTM / GDEM	GLL_DTM_v1 (RMSE = 0.50 m)			SRTM90 (RMSE = 2.43 m)			MERIT (RMSE = 1.74 m)			CoastalDEM (RMSE = 1.44 m)			TanDEM-X (RMSE = 1.39 m)
Method	deterministic	modified deterministic 68% conf.	modified deterministic 95% conf.	deterministic	modified deterministic 68% conf.	modified deterministic 95% conf.	deterministic	modified deterministic 68% conf.	modified deterministic 95% conf.	deterministic	modified deterministic 68% conf.	modified deterministic 95% conf.	deterministic	modified deterministic 68% conf.	modified deterministic 95% conf.		Method	deterministic	modified deterministic 68% conf.	modified deterministic 95% conf.	deterministic	modified deterministic 68% conf.	modified deterministic 95% conf.	deterministic	modified deterministic 68% conf.	modified deterministic 95% conf.	deterministic	modified deterministic 68% conf.	modified deterministic 95% conf.	deterministic	modified deterministic 68% conf.	modified deterministic 95% conf.
Indonesia	17.2	14-23	10-28	4.6	0-18	0-30	15	2-32	0-42	21.9	5-35	1-41	11.2	3-18	1-27		Indonesia	1.7	0-5	0-9	0.3	0-8	0-18	1.4	0-12	0-29	2.4	0-14	0-32	3.1	1-6	0-14
United States	4.2	3-7	2-8	1.3	0-3	0-7	2.3	1-5	0-9	2.7	1-8	0-16	3.5	2-7	1-13		United States	0.6	0-1	0-2	0.6	0-1	0-3	0.8	0-2	0-4	0.4	0-2	0-5	1.3	0-3	0-5
Brazil	3.2	2-4	1-5	0.2	0-0	0-3	1.2	0-3	0-6	1.2	0-4	0-8	2.1	1-3	1-5		Brazil	0.4	0-1	0-1	0	0-0	0-1	0.3	0-1	0-3	0.1	0-1	0-3	1.8	1-1	1-2
Vietnam	32.3	27-36	18-38	25.8	1-36	0-42	15.6	1-37	0-43	40.4	30-47	8-50	23.6	7-34	2-45		Vietnam	4.5	2-9	1-18	4.9	0-26	0-36	0.4	0-13	0-36	21.1	0-37	0-45	5	0-15	0-30
Russian Federation	0.1	0-0	0-1	0.1	0-0	0-0	0.2	0-0	0-0	0.3	0-1	0-1	0.2	0-0	0-1		Russian Federation	0	0-0	0-0	0.1	0-0	0-0	0.1	0-0	0-0	0.1	0-0	0-0	0.1	0-0	0-0
China	39.9	21-67	12-95	34.1	10-105	0-156	11.8	4-64	0-127	81.9	26-155	8-184	20.8	4-65	1-110		China	2.4	1-6	0-11	14.2	1-44	0-107	2.9	0-9	0-51	15.7	2-51	0-134	2.7	1-10	1-40
Mexico	0.7	1-1	0-1	0.3	0-1	0-2	0.2	0-1	0-2	0.6	0-2	0-3	0.9	0-1	0-2		Mexico	0	0-0	0-0	0	0-0	0-1	0	0-0	0-1	0.1	0-0	0-1	0.4	0-1	0-1
India	38.7	25-45	14-51	5.4	1-37	0-64	12.7	1-41	0-68	49.4	13-73	2-85	22.8	5-47	2-58		India	4	2-7	1-13	0.5	0-11	0-37	1.2	0-9	0-36	9.1	0-31	0-65	3.4	1-12	1-36
Venezuela	0.7	1-1	0-1	0.2	0-0	0-1	0.2	0-1	0-1	0.9	0-1	0-2	0.5	0-1	0-1		Venezuela	0.1	0-0	0-0	0.1	0-0	0-1	0	0-0	0-1	0.1	0-1	0-1	0.3	0-0	0-1
Australia	0.3	0-1	0-1	0	0-0	0-1	0.3	0-1	0-2	0.5	0-1	0-2	0.5	0-1	0-1		Australia	0	0-0	0-0	0	0-0	0-0	0.1	0-0	0-1	0	0-0	0-1	0.2	0-0	0-1
Myanmar	3.9	2-6	1-9	0.6	0-6	0-11	1.2	0-6	0-13	1.9	1-7	0-12	3.3	0-9	0-13		Myanmar	0.2	0-0	0-1	0.2	0-1	0-6	0.2	0-1	0-5	0.6	0-1	0-5	0.2	0-1	0-6
Nigeria	11.9	11-13	10-13	0.3	0-2	0-7	6.3	1-10	0-13	1.3	0-5	0-10	3.4	1-6	0-11		Nigeria	1.4	1-6	0-10	0	0-0	0-4	0.7	0-5	0-10	0	0-1	0-3	0.4	0-2	0-4
Bangladesh	18.1	12-23	5-28	1.1	0-12	0-40	6.8	2-22	0-50	12.8	2-51	0-71	10.3	2-19	0-42		Bangladesh	0.4	0-2	0-5	0.3	0-2	0-12	1	0-6	0-20	0.9	0-7	0-33	0.2	0-5	0-15
Thailand	21.5	19-23	11-23	3.3	0-13	0-23	3.6	0-17	0-24	16.9	2-24	0-25	6.3	0-15	0-24		Thailand	1.1	1-2	0-10	0.1	0-3	0-13	0.1	0-2	0-15	0.7	0-6	0-23	0.2	0-3	0-12
Canada	0.3	0-0	0-0	0	0-0	0-0	0.1	0-0	0-0	0.2	0-0	0-0	0.4	0-0	0-1		Canada	0	0-0	0-0	0	0-0	0-0	0	0-0	0-0	0	0-0	0-0	0	0-0	0-0
Denmark + Greenland	0.3	0-1	0-1	0.2	0-0	0-1	0.3	0-1	0-1	0.3	0-1	0-1	0.4	0-1	0-1		Denmark + Greenland	0	0-0	0-0	0.1	0-0	0-0	0.1	0-0	0-1	0.1	0-0	0-0	0.1	0-0	0-1
Netherlands	9	9-9	8-10	8.7	5-10	2-11	8.1	4-10	2-11	8.3	7-10	5-11	8.1	6-9	4-10		Netherlands	6.1	5-7	4-8	6.9	2-9	1-10	4.1	1-8	0-10	7.2	3-8	2-9	4.9	3-7	1-9
Malaysia	4.2	3-5	1-6	0.1	0-1	0-3	1.3	0-4	0-6	3	1-6	0-7	0.7	0-2	0-4		Malaysia	0.3	0-1	0-1	0.1	0-0	0-1	0	0-1	0-4	0.4	0-2	0-5	0.1	0-0	0-1
Papua New Guinea	0.1	0-0	0-0	0	0-0	0-0	0	0-0	0-0	0	0-0	0-0	0.1	0-0	0-0		Papua New Guinea	0	0-0	0-0	0	0-0	0-0	0	0-0	0-0	0	0-0	0-0	0.1	0-0	0-0
Suriname	0.3	0-0	0-0	0	0-0	0-0	0.2	0-0	0-0	0.1	0-0	0-0	0.1	0-0	0-0		Suriname	0	0-0	0-0	0	0-0	0-0	0	0-0	0-0	0	0-0	0-0	0	0-0	0-0
Tropics	191	146-228	94-260	65	10-170	0-277	80	11-220	1-319	204	76-317	22-384	110	27-197	9-280		Tropics	18	9-46	3-90	19	0-76	0-176	8	1-62	0-199	48	2-140	0-278	21	5-60	3-155
[% GLL_DTM]	―	―	―	34	―	―	42	―	―	107	―	―	57	―	―		[% GLL_DTM]	―	―	―	102	―	―	46	―	―	265	―	―	116	―	―
Tropical America	8	6-10	4-12	1	0-5	0-10	4	1-10	0-16	7	2-14	0-19	5	2-8	2-12		Tropical America	1	1-2	0-4	0	0-2	0-5	1	0-3	0-9	1	0-4	0-11	3	1-3	1-6
[% GLL_DTM]	―	―	―	15	―	―	43	―	―	83	―	―	63	―	―		[% GLL_DTM]	―	―	―	20	―	―	61	―	―	77	―	―	300	―	―
Tropical Africa	26	23-29	19-31	2	0-10	0-23	12	2-24	0-34	11	3-22	0-32	12	3-19	0-31		Tropical Africa	2	1-11	0-18	0	0-2	0-15	1	0-9	0-23	1	0-6	0-18	2	0-6	0-15
[% GLL_DTM]	―	―	―	7	―	―	45	―	―	40	―	―	45	―	―		[% GLL_DTM]	―	―	―	8	―	―	47	―	―	61	―	―	99	―	―
Tropical Asia	157	117-189	72-216	62	9-155	0-244	65	9-185	1-268	187	72-281	21-332	93	22-169	7-236		Tropical Asia	15	7-33	3-67	18	0-72	0-155	7	1-51	0-167	46	2-129	0-249	16	3-50	2-133
[% GLL_DTM]	―	―	―	40	―	―	42	―	―	119	―	―	59	―	―		[% GLL_DTM]	―	―	―	122	―	―	45	―	―	310	―	―	106	―	―
Tropical Oceania	0	0-0	0-0	0	0-0	0-0	0	0-0	0-0	0	0-0	0-1	0	0-0	0-0		Tropical Oceania	0	0-0	0-0	0	0-0	0-0	0	0-0	0-0	0	0-0	0-0	0	0-0	0-0
[% GLL_DTM]	―	―	―	0	―	―	89	―	―	285	―	―	203	―	―		[% GLL_DTM]	―	―	―	0	―	―	81	―	―	606	―	―	2805	―	―
Temperate & boreal	75	50-112	38-148	45	16-145	5-231	41	16-109	4-210	104	37-231	12-304	67	30-125	12-199		Temperate & boreal	16	10-25	7-36	18	5-61	1-150	13	2-37	0-92	26	9-68	3-187	26	9-45	4-91
[% GLL_DTM]	―	―	―	60	―	―	55	―	―	139	―	―	89	―	―		[% GLL_DTM]	―	―	―	113	―	―	80	―	―	161	―	―	156	―	―
World	266	197-340	132-407	110	25-315	5-508	122	27-329	5-529	309	113-548	34-688	177	57-322	21-479		World	35	18-71	10-126	37	5-137	1-326	21	2-99	0-291	75	11-207	3-465	47	14-105	7-246
World [% GLL_DTM]	―	―	―	41	―	―	46	―	―	116	―	―	66	―	―		World [% GLL_DTM]	―	―	―	107	―	―	62	―	―	216	―	―	135	―	―
